# Supplementary material for: The Zur regulon of Corynebacterium glutamicum ATCC 13032
Source: BMC Genomics. 2010 Jan 7;11:12. doi: 10.1186/1471-2164-11-12 (PMC2823685; doi:10.1186/1471-2164-11-12)
Supplement: Additional file 1 — Candidate Zur-binding sites in the genomes of actinobacteria. The Excel file contains a list of detected Zur binding sites and candidate Zur-regulated genes. [file 1471-2164-11-12-S1.XLS]

## Sheet: Actino
Candidate Zur-binding sites in the genomes of Actinobacteria.
		Candidate Zur-regulated genes		Zur-binding sites
Genome	Regulator ID	First gene ID	Candidate operon	Position	Score	site sequence	Functional annotation of target genes
Corynebacterium glutamicum ATCC 13032	cg2502	cg0042	znuB2-znuA2-cg0040*	-24	5.71	TAATGAtAACGGTTaTCATTt	Zinc ABC transporter
		cg0043	znuC2	-26	5.71	aAATGAtAACCGTTaTCATTA	Zinc ABC transporter
		cg0794	yciC	-33	5.17	TAtTGAAAAtGaTTccCAaaA	Zinc chaperone
		cg0795	cg0795	-61	5.89	TAATGgAAAttGTTTTCAaTA	-
		cg2911	znuA1-znuC1-znuB1	-39	5.34	TgtTGAcAtCCtTTTTCAaTA	Zinc ABC transporter
		cg3107	adhA	-316	5.57	aAtTGAAAAaCaTTTcCATTA	Zn-dependent alcohol dehydrogenase
*Zur-regulated genes confirmed in this study
Corynebacterium efficiens YS-314	CE2180	CE2512	znuA-znuC-znuB	0	5.64	TgtTGAcAAtCGTTTcCAaTA	Zinc ABC transporter
Corynebacterium aurimucosum ATCC 700975	cauri_1801	cauri_0148	yciC	-26	5.81	TgATGAAAACCGTTaTCATTA	Zinc chaperone
		cauri_2206	znuA-znuC-znuB	-40	4.99	attTGAcAACaaTTTTCAcTA	Zinc ABC transporter
		cauri_0852	cg0040	-38	4.76	TAtTGctAttGaTTTTCAcTt	secreted protein
Corynebacterium accolens ATCC 49725		HMPREF0276_0697	znuA-znuC-znuB	11	5.06	aAtTGAcAACGaTTgcCAgcA	Zinc ABC transporter
		HMPREF0276_1002	yciC	-26	5.69	TAATGAAAAaCGTTacCATTA	Zinc chaperone
		HMPREF0276_1277	cmrA2	-79	4.99	TAccGAtAACGGTTTgCAaTA	surface-anchored membrane protein
		HMPREF0276_1814	adhA	-129	4.79	aAATGAAAACaaTaccCAaTA	Zn-dependent alcohol dehydrogenase
Corynebacterium jeikeium K411	jk0612	jk0328	znuA-znuC-znuB	41	4.92	TgAaGAAAAtGGTTgcCAaTt	Zinc ABC transporter
		jk1292	yciC	-39	5.12	TgATGAAAACaGgTTgCAaTA	Zinc chaperone
Corynebacterium urealyticum DSM 7109	cur_1324	cur_0291	sapD-troA-DIP0440-(DIP0441-DIP0442)-DIP0439	-161	4.98	aAAgGAAAACCaTTgcCAaTt	surface-anchored protein, putative Zinc ABC transporter
				-104	4.95	actTGAAAAtGGcTgTCATTA
		cur_1147	troA2-cur_1146-1145-1144	-127	5.17	TAATGgAAAaCagTgcCATTA	putative Zinc ABC transporter
		cur_1662	znuA-znuC-znuB	-44	4.96	TAtTGcAAtCtGTTccCATTA	Zinc ABC transporter
Corynebacterium knoppenstedtii DSM 44385	ckrop_1315	ckrop_0347	znuA-znuC-znuB	-37	5	aAtTGAcAtCataTTTCATTA	Zinc ABC transporter
		ckrop_1235	yciC	-163	5.03	TAtTGAcAttGtgTaTCATTA	Zinc chaperone
Corynebacterium diphtheriae NCTC 13239	DIP1710	DIP0438	troA*-DIP0439-DIP0440-DIP0441-DIP0442-sapD	-70	4.86	TAATGAAAAtGaTTgTgATgt	surface-anchored protein, putative Zinc ABC transporter
		DIP1486	zrg (yciC)	-24	4.99	aAgTGAAAACGGTaTcCATTA	Zinc chaperone
		DIP1724	cmrA2	-67	5.18	aAtTGAcAtCGGaTTcCAaTA	surface-anchored membrane protein
		DIP2114	adhA	-36	5.36	TAtTGAAAAtaGgTacCATTA	Zn-dependent alcohol dehydrogenase
		DIP2162	DIP2162-63-64-65	-330	4.85	aAgTGgtAAttaTTTTCAacA	oligopeptide ABC transporter, no orthologs
		DIP2325	cmrA	-1	5.23	TAATGAAAAtaaTTacCgaTA	surface-anchored membrane protein
Known ZUR-regulated genes (Smith et al., 2009)
Streptomyces coelicolor A3(2)	SCO2508	SCO0436	rpmF2*	-57	4.57	acATGAAcATCgTTTTCATgt	paralogs of ribosomal proteins
		SCO0475	znuB2-znuA2	-33	4.95	TgtTGAAcATGATTTTCATTg	Zinc ABC transporter
		SCO0476	znuC2	-3	4.95	cAATGAAAATCATgTTCAacA	Zinc ABC transporter
		SCO2505	znuA-znuC-znuB-zur	-40	5.15	TgtTGAcAAcGgTTTcCATat	Zinc ABC transporter
				-18	5.04	TgtTGAAAATGAgTgTCATgA
		SCO3428	rpmG2-rpmE2-yciC-rpsR2	-30	5.45	TAATGgAAtTCATTTTCAgTA	paralogs of ribosomal proteins
		SCO3429	rpmB2-rpsN2-X	-78	5.45	TAcTGAAAATGAaTTcCATTA	paralogs of ribosomal proteins
Known ZUR-regulated genes (Owen et al, 2007; Shin et al., 2007)
Thermobifida fusca YX	Tfu_0856	Tfu_0858	znuC-znuB-zur	-36	5.34	TttTGAcAATCATTTTCgTTt	Zinc ABC transporter
		Tfu_2304	znuA	-62	5.09	gAtTGAcAATGATTTTCAcTt	Zinc ABC transporter
Propionibacterium acnes KPA171202		PPA2157	rpmE2	-72	4.91	atATGAgAATCATTaTCATat	paralogs of ribosomal proteins
		PPA2158	rpmB2-rpmG2-rpsN2-rpmF2	-45	4.91	atATGAtAATGATTcTCATat	paralogs of ribosomal proteins
		PPA1500	sapD-troA-DIP0439-DIP0440-DIP0441	-50	5.2	aAtcGAtAAcCgTTcTCATTA	surface-anchored protein, putative Zinc ABC transporter
Bifidobacterium longum NCC2705	BL1128	BL0995	znuC-znuB	52	5.3	TAtTGAgAAcGATTgTCAgcA	Zinc ABC transporter
		BL1126	znuA	-111	5.42	aAATGAtAATaATTcTCAaTA	Zinc ABC transporter
Leifsonia xyli subsp. xyli str. CTCB07	Lxx25010	Lxx20595	rpmJ	-33	5.27	TAATGAtAATCtTTcTCAgTA	paralogs of ribosomal proteins
		Lxx25040	znuA-znuC-znuB-zur	-85	5.43	TttTGAcAATCATTaTCAacA	Zinc ABC transporter
Mycobacterium tuberculosis H37Rv	Rv2359	Rv0105c	rpmB2*	-44	5.14	TgtcGAAAActATTTTCAacA	paralogs of ribosomal proteins
		Rv0106	yciC	-32	5.96	TAATGgcAATCATTTTCAaTA	Zinc chaperone
		Rv0280	ppe3-Rv0281	-44	5.51	TAATGAAAATCATgTTCATcA
		Rv0282	Rv0282-283-284-pe5-ppe4-esxG-esxH-Rv0289-Rv0290-mycP3-Rv0292	-187	5.49	TAATGAAAATCATgTTCAgTA
		Rv1386	pe15-ppe20	-80	4.95	aAATGAtAtTCATaTTCAaTA
		Rv2058c	rpmB2-rpmG2-rpsN2-rpsR2	-47	5.66	TgtcGAAAATGATTTTCAaTA	paralogs of ribosomal proteins
		Rv2059	znuA-znuB	-31	5.43	TAATGAAAActgTTaTCgaTA	Zinc ABC transporter
Known ZUR-regulated genes (Maciag et al., 2007)
Mycobacterium smegmatis str. MC2 155	MSMEG_4487	MSMEG_1123	yciC3-rpmE2	-38	5.15	TAcTGAAAActgTTcTCAacA	paralogs of ribosomal proteins
		MSMEG_4486	znr-zur	-21	5.85	TAATGAAAAcGATTTcCAaTt	Zinc repressor
		MSMEG_6047	znuA-znuC-znuB	-43	5.23	TAATGcAAAcGgTTaTCgTTA	Zinc ABC transporter
		MSMEG_6048	yciC2	-31	5.91	TAtTGAAAATCATTTTCgaTA	Zinc chaperone
		MSMEG_6052	znuC2	-32	5.76	TAATGAtAATCgTTTTCAaaA	Zinc ABC transporter
		MSMEG_6068	rpmB2-rpmG2-rpsN2-rpsR2	-54	6.09	TAtTGAAAAcGATTgTCATTA	paralogs of ribosomal proteins
		MSMEG_6069	yciC-rpmE2	-55	6.09	TAATGAcAATCgTTTTCAaTA	paralogs of ribosomal proteins
Mycobacterium marinum M	MMAR_3669	MMAR_5071	znuA-znuC-znuB	-33	5.87	TAATGgAAAcGgTTgTCATTA	Zinc ABC transporter
		MMAR_0292	rpmB2-rpmG2-rpsN2-rpsR2	-42	5.66	TgtcGAAAATGATTTTCAaTA	paralogs of ribosomal proteins
		MMAR_0293	yciC-rpmE2	-52	6.21	TAATGAAAATCgTTTTCAaTA	paralogs of ribosomal proteins
		MMAR_0538	ppe3-Rv0281	-37	5.13	TAATGAcAATCATaTTCATct
		MMAR_0541	Rv0282-283-284-pe5-ppe4-esxG-esxH-Rv0289-Rv0290-mycP3-Rv0292	-266	5.44	TAATGAAAATCATgTTCAcTA
Mycobacterium vanbaalenii PYR-1	Mvan_3820	Mvan_3819	znr-zur	-3	5.72	TAATGAAAAcGgTTTcCAgTA	Zinc repressor
		Mvan_5320	znuA-znuC-znuB	-24	5.11	TAATGAAAAcGgTTaTCgTTg	Zinc ABC transporter
		Mvan_5321	yciC2	-9	6.09	TAtTGAAAATGATTaTCATTA	Zinc chaperone
		Mvan_5325	znuB2-znuA2	-38	6.14	TAtTGAAAATGATTgTCATTA	Zinc ABC transporter
		Mvan_5326	znuC2	-3	6.14	TAATGAcAATCATTTTCAaTA	Zinc ABC transporter
		Mvan_5332	yciC	-32	5.75	TAATGgAAATGATTTTCgTTA	Zinc chaperone
		Mvan_5333	rpmE2	-39	6.03	TAATGgAAATGgTTTTCAaTA	paralogs of ribosomal proteins
		Mvan_5488	yciC3	-34	5.63	TAtTGgAAATCATTccCATTA	Zinc chaperone
		Mvan_5489	rpmB2-rpmG2-rpsN2-rpsR2	-34	5.43	TgtcGAAAAcGATTTcCAaTA	paralogs of ribosomal proteins
